# Supplementary material for: In Vitro Antioxidant Activities of Plant Polyphenol Extracts and Their Combined Effect with Flaxseed on Raw and Cooked Breast Muscle Fatty Acid Content, Lipid Health Indices and Oxidative Stability in Slow-Growing Sasso Chickens
Source: Foods. 2022 Dec 26;12(1):115. doi: 10.3390/foods12010115 (PMC9818817; doi:10.3390/foods12010115)
Supplement: Supplementary file 1 [file foods-12-00115-s001.zip]

Archive with 1 entries (1 files):
- foods-2059754-supplementary.pdf
